# Supplementary material for: Association of Genes Involved in the Metabolic Pathways of Amyloid-β and Tau Proteins With Sporadic Late-Onset Alzheimer’s Disease in the Southern Han Chinese Population
Source: Front Aging Neurosci. 2020 Nov 6;12:584801. doi: 10.3389/fnagi.2020.584801 (PMC7677357; doi:10.3389/fnagi.2020.584801)
Supplement: Supplementary file 1 [file Table_1.XLSX]

## Sheet: Common_variants
Gene	Position	Rs ID	Mutation regions	MAF (case/control)	P	Corrected P-value	OR	OR 95% CI
BIN1	chr2:127839474	rs11682128	UTR5	0.225/0.171	0.011	0.000153*	1.403	1.079-1.824
BIN1	chr2:127839534	rs11690153	UTR5	0.151/0.087	0.0002	0.001795	1.861	1.335-2.595
BIN1	chr2:127864546	rs11554586	UTR5	0.134/0.087	0.004	0.001997	1.63	1.162-2.287
BIN1	chr2:127841945	rs58402148	UTR5	0.151/0.096	0.002	0.004478	1.675	1.212-2.316
BIN1	chr2:127839434	rs4663093	UTR5	0.163/0.217	0.008	0.022542	0.699	0.536-0.912
PPP2CA	chr5:133561589	rs3863186	UTR5	0.484/0.425	0.024	0.053867	1.27	1.031-1.565
PPP2R2A	chr8:26227640	rs3808565	intronic	0.444/0.380	0.014	0.05845	1.302	1.054-1.608
NEP	chr3:154866453	rs1436633	intronic	0.173/0.235	0.004	0.069732	0.684	0.528-0.886
NEP	chr3:154899943	rs1126662	UTR3	0.223/0.291	0.003	0.084561	0.699	0.551-0.887
NEP	chr3:154898407	rs701109	UTR3	0.323/0.377	0.031	0.178405	0.788	0.634-0.979
MMP9	chr20:44640225	rs17576	exonic	0.242/0.293	0.03	0.261342	0.771	0.610-0.975
NEP	chr3:154901205	rs6665	UTR3	0.245/0.303	0.013	0.414257	0.745	0.590-0.941
NEP	chr3:154900690	rs12765	UTR3	0.237/0.293	0.016	0.530354	0.749	0.592-0.947
MMEL1	chr1:2522204	rs881640	UTR3	0.122/0.132	0.586	0.886581	0.917	0.672-1.252
MMEL1	chr1:2522392	rs2296443	UTR3	0.370/0.333	0.151	0.449743	1.173	0.944-1.460
MMEL1	chr1:2526746	rs3748816	exonic	0.477/0.490	0.631	0.739125	0.95	0.773-1.169
MMEL1	chr1:2528133	rs2843401	intronic	0.469/0.481	0.6473	0.207314	0.953	0.774-1.172
MMEL1	chr1:2535613	rs4648562	exonic	0.470/0.483	0.6445	0.215325	0.952	0.774-1.172
MMEL1	chr1:2541269	rs10797440	exonic	0.485/0.490	0.8606	0.237346	0.982	0.798-1.208
MMEL1	chr1:2560882	rs4648658	exonic	0.488/0.503	0.5704	0.141371	0.942	0.766-1.159
MMEL1	chr1:2560903	rs4648659	exonic	0.483/0.503	0.4407	0.178712	0.922	0.749-1.134
MMEL1	chr1:2564465	rs12752515	UTR5	0.481/0.497	0.5468	0.237433	0.938	0.763-1.154
ECE1	chr1:21544223	rs3026915	UTR3	0.269/0.270	0.9745	0.596756	0.996	0.789-1.260
ECE1	chr1:21544447	rs28368058	UTR3	0.268/0.270	0.9288	0.601472	0.989	0.783-1.250
ECE1	chr1:21544601	rs3026913	UTR3	0.265/0.252	0.5859	0.267694	1.068	0.843-1.353
ECE1	chr1:21544735	rs3026912	UTR3	0.269/0.270	0.9745	0.596756	0.996	0.789-1.258
ECE1	chr1:21544791	rs6701077	UTR3	0.352/0.370	0.4926	0.727653	0.927	0.747-1.150
ECE1	chr1:21571601	rs12562197	intronic	0.125/0.141	0.3846	0.808251	0.873	0.644-1.185
ECE1	chr1:21573722	rs2229450	exonic	0.134/0.151	0.3768	0.386582	0.875	0.651-1.177
ECE1	chr1:21582425	rs212522	intronic	0.164/0.174	0.6158	0.723725	0.932	0.707-1.228
MARK1	chr1:220755159	rs17007981	UTR3	0.118/0.090	0.0789	0.114482	1.359	0.964-1.915
BIN1	chr2:127808116	rs12466912	intronic	0.167/0.136	0.1087	0.140215	1.268	0.948-1.696
BIN1	chr2:127816695	rs2228955	exonic	0.165/0.135	0.1062	0.121927	1.271	0.950-1.702
BIN1	chr2:127816743	rs6720741	intronic	0.143/0.129	0.4566	0.409353	1.122	0.829-1.519
BIN1	chr2:127821207	rs1137845	exonic	0.163/0.132	0.1012	0.113248	1.278	0.953-1.716
BIN1	chr2:127821499	rs72481904	intronic	0.398/0.387	0.673	0.203441	1.047	0.847-1.294
BIN1	chr2:127826533	rs1060743	exonic	0.438/0.425	0.6051	0.268982	1.057	0.857-1.303
BIN1	chr2:127839513	rs61525314	UTR5	0.082/0.084	0.8872	0.862851	0.973	0.669-1.417
BIN1	chr2:127841337	rs13426725	UTR5	0.089/0.087	0.9067	0.64259	1.022	0.709-1.474
BIN1	chr2:127841769	rs10200967	UTR5	0.481/0.481	0.9993	0.462985	1.013	0.813-1.230
BIN1	chr2:127841930	rs17014923	UTR5	0.081/0.093	0.415	0.753636	0.858	0.594-1.240
GSK3B	chr3:119542124	rs60393216	UTR3	0.458/0.488	0.2544	0.421215	0.886	0.720-1.091
GSK3B	chr3:119542190	rs56728675	UTR3	0.458/0.490	0.2323	0.400542	0.881	0.716-1.084
GSK3B	chr3:119542297	rs3732361	UTR3	0.413/0.407	0.8358	0.82562	1.023	0.828-1.262
GSK3B	chr3:119544615	rs2037547	UTR3	0.129/0.103	0.1232	0.077931	1.292	0.932-1.789
GSK3B	chr3:119545149	rs67889588	UTR3	0.085/0.061	0.0838	0.192951	1.427	0.952-2.140
NEP	chr3:154886278	rs3736187	intronic	0.143/0.180	0.0549	0.484873	0.758	0.572-1.006
NEP	chr3:154898415	rs3821717	UTR3	0.110/0.093	0.2746	0.717582	1.212	0.858-1.710
NEP	chr3:154899711	rs1042343	UTR3	0.138/0.142	0.845	0.471357	0.971	0.720-1.308
NEP	chr3:154900918	rs74335156	UTR3	0.074/0.068	0.669	0.740625	1.092	0.729-1.636
CDK5	chr7:150752608	rs2069456	intronic	0.305/0.333	0.2517	0.225274	0.878	0.703-1.097
PPP2R2A	chr8:26221331	rs2229762	intronic	0.087/0.080	0.6009	0.624326	1.105	0.760-1.608
IDE	chr10:94333827	rs4646954	UTR5	0.106/0.097	0.5699	0.229863	1.105	0.787-1.557
PPME1	chr11:73882260	rs1726746	UTR5	0.464/0.413	0.0534	0.442163	1.229	0.997-1.515
PPME1	chr11:73946931	rs2302509	intronic	0.059/0.057	0.832	0.435421	1.049	0.673-1.636
PPME1	chr11:73964689	rs3741133	UTR3	0.311/0.287	0.331	0.759462	1.119	0.892-1.403
BACE1	chr11:117163765	rs490460	intronic	0.063/0.072	0.4839	0.610742	0.863	0.571-1.304
BACE1	chr11:117163824	rs638405	exonic	0.360/0.381	0.4118	0.898964	0.914	0.738-1.133
FERMT2	chr14:53324891	rs7143400	UTR3	0.247/0.230	0.4541	0.735873	1.097	0.860-1.399
FERMT2	chr14:53325090	rs6572868	UTR3	0.247/0.230	0.4541	0.735873	1.097	0.860-1.399
FERMT2	chr14:53345288	rs3818454	intronic	0.055/0.052	0.8055	0.732975	1.06	0.669-1.679
FERMT2	chr14:53345378	rs2357947	exonic	0.298/0.284	0.5508	0.340984	1.072	0.853-1.347
FERMT2	chr14:53417158	rs61741989	exonic	0.074/0.075	0.9176	0.816325	0.979	0.660-1.453
ACE	chr17:61559923	rs4309	exonic	0.308/0.345	0.1338	0.368447	0.845	0.677-1.053
ACE	chr17:61562309	rs4316	exonic	0.292/0.336	0.069	0.083174	0.813	0.650-1.016
ACE	chr17:61564052	rs4331	exonic	0.293/0.338	0.0687	0.077952	0.813	0.650-1.016
ACE	chr17:61565990	rs4341	intronic	0.293/0.338	0.0687	0.077952	0.813	0.650-1.016
ACE	chr17:61565998	rs4342	intronic	0.293/0.338	0.0687	0.077952	0.813	0.650-1.016
ACE	chr17:61566031	rs4343	exonic	0.293/0.336	0.078	0.074252	0.813	0.654-1.023
ACE	chr17:61573761	rs4362	exonic	0.347/0.380	0.1949	0.113225	0.867	0.699-1.076
ACE	chr17:61574492	rs4363	intronic	0.348/0.380	0.2139	0.121975	0.872	0.703-1.082
ACE	chr17:61575637	rs1055086	UTR3	0.374/0.410	0.1572	0.125342	0.858	0.694-1.061
MMP9	chr20:44639692	rs2274755	intronic	0.122/0.119	0.8402	0.71941	1.033	0.752-1.42
MMP9	chr20:44640391	rs3918254	intronic	0.194/0.199	0.8115	0.742484	0.969	0.746-1.258
MMP9	chr20:44642406	rs2250889	exonic	0.216/0.258	0.0641	0.199952	0.794	0.622-1.014
MMP9	chr20:44642833	rs13969	exonic	0.219/0.225	0.8004	0.954141	0.968	0.755-1.243
MMP9	chr20:44643111	rs17577	exonic	0.121/0.120	0.9686	0.816342	1.006	0.732-1.383
MMP9	chr20:44644965	rs13925	exonic	0.121/0.120	0.9686	0.816342	1.006	0.732-1.383
MMP9	chr20:44645153	rs9509	UTR3	0.206/0.225	0.3816	0.868451	0.894	0.694-1.15
BACE2	chr21:42615293	rs2252576	intronic	0.073/0.094	0.1381	0.271815	0.753	0.516-1.097
BACE2	chr21:42622786	rs1046210	exonic	0.293/0.325	0.195	0.035693	0.862	0.689-1.079
BACE2	chr21:42647821	rs12149	UTR3	0.293/0.315	0.3766	0.455834	0.903	0.721-1.132
BACE2	chr21:42648821	rs12482242	UTR3	0.292/0.315	0.3472	0.452726	0.898	0.716-1.124
BACE2	chr21:42649211	rs62219580	UTR3	0.136/0.141	0.7912	0.691852	0.96	0.711-1.296
BACE2	chr21:42650654	rs2838004	UTR3	0.292/0.315	0.3472	0.452726	0.898	0.716-1.124
BACE2	chr21:42651480	rs11701157	UTR3	0.136/0.141	0.7912	0.691852	0.96	0.711-1.296
BACE2	chr21:42651481	rs1810868	UTR3	0.294/0.315	0.4075	0.509983	0.909	0.726-1.139
BACE2	chr21:42651495	rs111511447	UTR3	0.067/0.077	0.4814	0.636148	0.866	0.579-1.293
BACE2	chr21:42651562	rs2012050	UTR3	0.155/0.149	0.7802	0.766563	1.042	0.781-1.391
BACE2	chr21:42651946	rs3746889	UTR3	0.069/0.078	0.4805	0.581984	0.867	0.582-1.29
BACE2	chr21:42652717	rs8126886	UTR3	0.075/0.094	0.1974	0.296136	0.783	0.539-1.137
BACE2	chr21:42653121	rs1964926	UTR3	0.159/0.180	0.2863	0.271663	0.86	0.653-1.134
BACE2	chr21:42653237	rs1964927	UTR3	0.159/0.180	0.2863	0.271663	0.86	0.653-1.134
BACE2	chr21:42653289	rs1041448	UTR3	0.159/0.180	0.2863	0.271663	0.86	0.653-1.134
BACE2	chr21:42653434	rs7280091	UTR3	0.159/0.180	0.2863	0.271663	0.86	0.653-1.134
BACE2	chr21:42653468	rs2838005	UTR3	0.159/0.180	0.2863	0.271663	0.86	0.653-1.134
BACE2	chr21:42653567	rs2838006	UTR3	0.159/0.180	0.2863	0.271663	0.86	0.653-1.134
BACE2	chr21:42654472	rs79171038	downstream	0.077/0.097	0.1678	0.261854	0.772	0.533-1.116
