# Supplementary material for: Association of Genes Involved in the Metabolic Pathways of Amyloid-β and Tau Proteins With Sporadic Late-Onset Alzheimer’s Disease in the Southern Han Chinese Population
Source: Front Aging Neurosci. 2020 Nov 6;12:584801. doi: 10.3389/fnagi.2020.584801 (PMC7677357; doi:10.3389/fnagi.2020.584801)
Supplement: Supplementary file 2 [file Table_2.XLSX]

## Sheet: Aβ_degradation
Gene	Position	Rs ID	SIFT_score	SIFT_preditction	CADD_score	CADD_preditction	Number in the current study (Case/control)	Number in the Chinese AD exome (Case/control)
ACE	chr17:61554585	rs765456530	0.508	T	7.587	T	1:0	0:0
ACE	chr17:61554595	rs767353320	0.671	T	0.027	T	0:1	0:0
ACE	chr17:61554603	-	-	-	-	-	1:0	0:0
ACE	chr17:61554619	rs886053219	0.098	T	14.78	T	2:0	0:0
ACE	chr17:61554648	rs776943620	0.238	T	0.319	T	1:0	0:0
ACE	chr17:61556410	rs13306087	0.003	D	22.7	D	12:7	0:0
ACE	chr17:61556429	rs117134739	0.074	T	16.13	T	19:14	6:14
ACE	chr17:61557223	rs148460287	0.075	T	17.84	T	1:0	0:0
ACE	chr17:61557254	rs753408382	0.001	D	25	D	1:0	0:0
ACE	chr17:61557710	rs759167880	0.403	T	24.8	D	0:1	0:0
ACE	chr17:61558936	rs34126458	0.202	T	20.2	D	1:0	0:0
ACE	chr17:61558940	rs139137100	0.125	T	25.7	D	0:1	0:0
ACE	chr17:61559038	rs148193919	0.04	D	33	D	4:9	0:0
ACE	chr17:61559827	rs189243320	0	D	26.5	D	2:0	0:0
ACE	chr17:61559850	rs150466411	0.002	D	28.7	D	0:1	0:0
ACE	chr17:61559936	rs370836540	0.006	D	27.3	D	1:0	0:0
ACE	chr17:61559967	rs144494842	0.001	D	27	D	1:0	0:0
ACE	chr17:61560020	rs1051245483	0.301	T	23.8	D	0:1	0:0
ACE	chr17:61560026	rs199697957	0.015	D	24.4	D	1:0	0:0
ACE	chr17:61560482	rs760413658	0.747	T	25.6	D	1:0	0:0
ACE	chr17:61560506	rs149784122	0.048	D	27.3	D	1:0	0:0
ACE	chr17:61561331	rs567828872	0.013	D	31	D	2:1	0:0
ACE	chr17:61561743	-	0.192	T	0.006	T	1:0	0:0
ACE	chr17:61561891	rs767112824	0.004	D	28	D	1:1	0:0
ACE	chr17:61562647	rs778684365	0.002	D	28.1	D	1:0	0:0
ACE	chr17:61562680	rs769228405	0.306	T	25.9	D	3:3	0:0
ACE	chr17:61564428	rs148995315	0.004	D	34	D	1:0	0:0
ACE	chr17:61568381	rs558504919	0.334	T	9.311	T	0:1	0:0
ACE	chr17:61568395	rs747159428	0.062	T	14.6	T	0:2	0:0
ACE	chr17:61568709	-	0	D	35	D	1:0	0:0
ACE	chr17:61570937	rs4976	0.001	D	27.3	D	1:0	0:0
ACE	chr17:61570945	rs764129854	0.067	T	24.7	D	0:1	0:0
ACE	chr17:61571020	rs761601299	0.001	D	29.6	D	0:1	0:0
ACE	chr17:61571309	rs144926742	0.014	D	22.1	D	1:0	0:0
ACE	chr17:61571327	rs773695336	0.058	T	25.3	D	0:1	0:0
ACE	chr17:61571372	rs534480370	0.004	D	28.5	D	3:1	0:0
ACE	chr17:61571411	-	0.203	T	24.4	D	1:0	0:0
ACE	chr17:61571428	-	-	-	-	-	0:1	0:0
ACE	chr17:61571758	rs745776314	0.001	D	28.9	D	1:1	0:0
ACE	chr17:61571812	-	0.008	D	24.2	D	0:1	0:0
ACE	chr17:61573761	-	0.015	D	19.6	T	2:1	0:0
ACE	chr17:61574263	rs369760270	0.009	D	30	D	0:1	0:0
ACE	chr17:61574337	-	0.063	T	19.03	T	1:0	0:0
ACE	chr17:61574572	rs763049172	0.056	T	26.7	D	1:0	0:0
ACE	chr17:61574657	-	0.06	T	24.7	D	1:0	0:0
ACE	chr17:61574674	rs752812293	0.002	D	25.4	D	1:1	0:0
ACE	chr17:61574698	rs1024799181	0.16	T	16.69	T	1:0	0:0
ACE	chr17:61554543	-	-	-	-	-	1:0	0:0
ACE	chr17:61554590	-	-	-	-	-	1:0	0:0
ACE	chr17:61554611	-	-	-	-	-	1:0	0:0
ACE	chr17:61554632	rs147912715	-	-	-	-	6:4	0:0
ACE	chr17:61554695	rs370200820	-	-	-	-	5:0	0:0
ACE	chr17:61556427	rs201285321	-	-	-	-	8:6	0:0
ACE	chr17:61557167	rs567841514	-	-	-	-	4:2	0:0
ACE	chr17:61557200	rs4298	-	-	-	-	3:2	0:0
ACE	chr17:61557759	rs773134748	-	-	-	-	1:0	0:0
ACE	chr17:61559001	rs3730026	-	-	-	-	4:5	0:0
ACE	chr17:61561835	rs767343744	-	-	-	-	1:1	0:0
ACE	chr17:61564061	-	-	-	-	-	2:0	0:0
ACE	chr17:61566016	rs747443207	-	-	-	-	1:0	0:0
ACE	chr17:61568578	-	-	-	-	-	1:0	0:0
ACE	chr17:61568662	rs866899407	-	-	-	-	1:0	0:0
ACE	chr17:61570996	rs773367295	-	-	-	-	2:3	0:0
ACE	chr17:61571410	-	-	-	-	-	1:0	0:0
ACE	chr17:61571814	rs200201337	-	-	-	-	7:5	0:0
ACE	chr17:61574240	rs769941358	-	-	-	-	1:0	0:0
ACE	chr17:61574339	rs201117207	-	-	-	-	0:2	0:0
ECE1	chr1:21546474	rs186453862	0.003	D	24.4	D	1:1	0:0
ECE1	chr1:21551798	rs201622078	0.051	T	24.7	D	1:0	0:0
ECE1	chr1:21551817	rs367812436	0.02	D	33	D	2:0	1:0
ECE1	chr1:21551823	rs140832903	0.122	T	27.4	D	1:3	0:0
ECE1	chr1:21573855	rs1076669	0.18	T	20.3	D	0:1	0:0
ECE1	chr1:21582577	rs372050311	0.01	D	34	D	1:0	0:0
ECE1	chr1:21585215	rs773284016	0.173	T	24.5	D	0:1	0:0
ECE1	chr1:21599381	rs565366984	0.003	D	23.3	D	1:2	0:0
ECE1	chr1:21605702	rs771296480	0.513	T	23.1	D	0:1	0:0
ECE1	chr1:21605780	rs532145305	0.028	D	22.1	D	6:3	0:0
ECE1	chr1:21605816	rs1032735120	-	-	-	-	1:0	0:0
ECE1	chr1:21605925	rs576971913	0	D	10.49	T	4:1	1:1
ECE1	chr1:21616573	rs750133447	0.807	T	0.167	T	1:0	0:0
ECE1	chr1:21616577	rs1242919033	0.113	T	16.87	T	0:1	0:0
ECE1	chr1:21551917	rs759229479	-	-	-	-	1:0	0:0
ECE1	chr1:21551809	rs188986875	-	-	-	-	0:1	0:0
ECE1	chr1:21553689	rs371257870	-	-	-	-	0:1	0:0
ECE1	chr1:21554465	rs756193202	-	-	-	-	2:0	0:0
ECE1	chr1:21560080	rs2228321	-	-	-	-	3:1	0:0
ECE1	chr1:21571524	rs367675745	-	-	-	-	0:1	0:0
ECE1	chr1:21573758	-	-	-	-	-	0:1	0:0
ECE1	chr1:21582581	rs79178176	-	-	-	-	1:1	0:0
ECE1	chr1:21584054	rs199920950	-	-	-	-	1:0	0:0
ECE1	chr1:21586845	rs28367975	-	-	-	-	1:1	0:0
ECE1	chr1:21605778	rs779287474	-	-	-	-	2:0	0:0
ECE1	chr1:21605780	rs532145305	-	-	-	-	2:0	0:0
ECE1	chr1:21616590	rs575925578	-	-	-	-	0:3	0:0
IDE	chr10:94220964	rs145220987	0.005	D	23.7	D	1:2	0:0
IDE	chr10:94223571	rs765946014	0.026	D	27.9	D	2:0	0:0
IDE	chr10:94223656	rs761870451	0.84	T	24.1	D	1:1	0:0
IDE	chr10:94223755	-	0.001	D	27.6	D	0:1	0:0
IDE	chr10:94235709	-	1	T	13.26	T	0:1	0:0
IDE	chr10:94238451	rs181611532	-	-	-	-	1:0	0:0
IDE	chr10:94239065	rs370339786	0.004	D	25.3	D	1:0	0:0
IDE	chr10:94250311	rs140884087	0.072	T	23.5	D	1:1	0:0
IDE	chr10:94250332	rs117251230	0.07	T	22.9	D	20:7	3:10
IDE	chr10:94264552	rs759169186	0.002	D	26.4	D	0:1	0:0
IDE	chr10:94267373	rs533637479	0.439	T	33	D	1:0	0:0
IDE	chr10:94274683	rs192563243	0.019	D	31	D	3:1	0:0
IDE	chr10:94291531	-	0.176	T	22.4	D	1:1	0:0
IDE	chr10:94297159	-	0.008	D	26.5	D	1:0	0:0
IDE	chr10:94297257	rs780598235	0.097	T	22.5	D	0:3	0:0
IDE	chr10:94297278	-	0.461	T	17.23	T	1:0	0:0
IDE	chr10:94215357	-	-	-	-	-	1:0	0:0
IDE	chr10:94223549	rs749885722	-	-	-	-	0:1	0:0
IDE	chr10:94225548	rs35640611	-	-	-	-	30:25	0:0
IDE	chr10:94239088	-	-	-	-	-	1:0	0:0
IDE	chr10:94243035	rs758726826	-	-	-	-	1:0	0:0
IDE	chr10:94246962	rs79491549	-	-	-	-	1:0	0:0
IDE	chr10:94246992	rs35426658	-	-	-	-	30:24	0:0
IDE	chr10:94247034	rs201712709	-	-	-	-	0:1	0:0
IDE	chr10:94264565	rs766907549	-	-	-	-	1:0	0:0
IDE	chr10:94264625	rs201646324	-	-	-	-	1:1	0:0
IDE	chr10:94267389	rs368035289	-	-	-	-	2:1	0:0
IDE	chr10:94267949	-	-	-	-	-	1:0	0:0
IDE	chr10:94268534	rs201815833	-	-	-	-	3:2	0:0
IDE	chr10:94274765	rs769676580	-	-	-	-	0:1	0:0
NEP	chr3:154802024	rs201850855	0.007	D	32	D	1:0	0:0
NEP	chr3:154832824	rs1158932542	0	D	25.8	D	1:0	0:0
NEP	chr3:154832851	rs748751413	0.002	D	34	D	1:0	0:0
NEP	chr3:154855949	rs200279069	0.394	T	5.096	T	0:2	0:0
NEP	chr3:154857998	rs149431215	0.002	D	33	D	3:4	0:0
NEP	chr3:154858068	rs745589275	0.006	D	22.5	D	3:1	0:0
NEP	chr3:154878187	rs771089996	0.038	D	20.4	D	0:1	0:0
NEP	chr3:154884808	rs200657784	0.12	T	15.16	T	4:5	0:0
NEP	chr3:154886310	rs200308077	0.311	T	14.77	T	1:0	2:0
NEP	chr3:154890358	rs750774953	0.747	T	0.868	T	1:0	0:0
NEP	chr3:154801998	rs142421146	-	-	-	-	1:0	0:0
NEP	chr3:154802052	rs61762320	-	-	-	-	0:1	0:0
NEP	chr3:154802061	-	-	-	-	-	0:1	0:0
NEP	chr3:154886309	rs148809350	-	-	-	-	1:0	0:0
MMEL1	chr1:2522439	rs564401130	0.008	D	24.2	D	0:1	0:0
MMEL1	chr1:2522445	rs376382985	0.029	D	25.3	D	0:2	0:0
MMEL1	chr1:2522464	rs753356864	0.427	T	11.71	T	1:0	0:0
MMEL1	chr1:2523036	-	-	-	36	D	1:0	0:0
MMEL1	chr1:2523421	-	0.002	D	27	D	0:1	0:0
MMEL1	chr1:2525851	-	0.001	D	28.4	D	0:1	0:0
MMEL1	chr1:2525872	rs900832468	0.071	T	34	D	1:0	0:0
MMEL1	chr1:2526268	rs768526814	0.38	T	26.1	D	0:1	0:0
MMEL1	chr1:2527477	rs200441153	0.199	T	18.27	T	1:2	0:0
MMEL1	chr1:2527515	-	1	T	10.94	T	1:0	0:0
MMEL1	chr1:2529695	rs550753943	0.511	T	24.2	D	0:1	0:0
MMEL1	chr1:2535376	-	0.382	T	7.077	T	0:1	0:0
MMEL1	chr1:2535408	rs770473116	0.067	T	23.9	D	1:0	0:0
MMEL1	chr1:2535593	rs559017353	0.001	D	25	D	1:1	0:0
MMEL1	chr1:2537728	-	0.001	D	23.7	D	2:0	0:0
MMEL1	chr1:2537784	rs757350462	0.522	T	17.58	T	0:1	0:0
MMEL1	chr1:2540783	-	0	D	29.8	D	1:0	0:0
MMEL1	chr1:2540795	rs200472243	0.076	T	27.8	D	2:1	0:0
MMEL1	chr1:2541133	rs149421419	0.11	T	25.8	D	1:0	0:0
MMEL1	chr1:2541142	rs562843832	1	T	6.144	T	1:0	0:0
MMEL1	chr1:2541237	rs150971950	0.078	T	0.017	T	0:1	0:0
MMEL1	chr1:2543616	rs147345065	0.363	T	9.557	T	0:2	0:0
MMEL1	chr1:2560775	rs927596248	0.574	T	14.73	T	1:0	0:0
MMEL1	chr1:2560913	rs928175585	0.009	D	22	D	1:0	0:0
MMEL1	chr1:2564304	-	-	-	-	-	1:0	0:0
MMEL1	chr1:2523064	rs755861481	-	-	-	-	0:1	0:0
MMEL1	chr1:2523464	rs769014482	-	-	-	-	2:1	0:0
MMEL1	chr1:2524094	-	-	-	-	-	0:1	0:0
MMEL1	chr1:2524272	rs760672808	-	-	-	-	1:0	0:0
MMEL1	chr1:2525272	rs61729819	-	-	-	-	1:0	0:0
MMEL1	chr1:2527457	rs12406796	-	-	-	-	1:1	0:0
MMEL1	chr1:2527478	rs117851776	-	-	-	-	1:2	0:0
MMEL1	chr1:2527496	rs778261860	-	-	-	-	1:0	0:0
MMEL1	chr1:2527522	-	-	-	-	-	1:0	0:0
MMEL1	chr1:2528036	-	-	-	-	-	0:1	0:0
MMEL1	chr1:2535323	-	-	-	-	-	0:1	0:0
MMEL1	chr1:2535383	rs754642673	-	-	-	-	2:0	0:0
MMEL1	chr1:2541206	rs777194284	-	-	-	-	0:1	0:0
MMEL1	chr1:2560786	rs753110964	-	-	-	-	1:2	0:0
MMP9	chr20:44637624	rs1805088	0.217	T	9.445	T	19:23:00	0:0
MMP9	chr20:44637633	-	0.5	T	0.001	T	1:1	0:0
MMP9	chr20:44637678	rs41427445	0.58	T	0.014	T	0:2	0:0
MMP9	chr20:44638548	rs201069991	0.181	T	1.449	T	1:0	0:0
MMP9	chr20:44638627	rs764040727	0.078	T	24.7	D	0:1	0:0
MMP9	chr20:44639136	rs756724622	0	D	32	D	0:1	0:0
MMP9	chr20:44639630	-	0.002	D	23.8	D	1:0	0:0
MMP9	chr20:44639790	rs750293045	0.4	T	10.91	T	1:0	0:0
MMP9	chr20:44640944	rs527613229	0.002	D	34	D	1:0	0:0
MMP9	chr20:44641986	rs781290190	0.4	T	5.91	T	1:0	0:0
MMP9	chr20:44642360	rs775387047	0.354	T	7.27	T	0:1	0:0
MMP9	chr20:44642855	rs573936612	0	D	34	D	0:1	0:0
MMP9	chr20:44637601	-	-	-	-	-	1:0	0:0
MMP9	chr20:44637646	rs45592943	-	-	-	-	2:1	0:0
MMP9	chr20:44640229	rs45437897	-	-	-	-	23:15	0:0
MMP9	chr20:44640361	rs41426845	-	-	-	-	8:1	0:0
MMP9	chr20:44640882	-	-	-	-	-	1:0	0:0
MMP9	chr20:44640909	rs756800294	-	-	-	-	0:1	0:0
MMP9	chr20:44642015	rs200919796	-	-	-	-	0:1	0:0
MMP9	chr20:44642405	rs189827770	-	-	-	-	1:1	0:0
MMP9	chr20:44642827	-	-	-	-	-	0:1	0:0

## Sheet: Aβ_generation 
Gene	Position	Rs ID	SIFT_score	SIFT_preditction	CADD_score	CADD_preditction	Number in the current study (Case/control)	Number in the Chinese AD exome (Case/control)
BACE1	chr11:117160337	rs200767694	0.002	D	27.5	D	2:1	0:0
BACE1	chr11:117161309	-	-	-	41	D	0:1	0:0
BACE1	chr11:117186399	rs775660494	0.004	D	23.5	D	0:1	0:0
BACE1	chr11:117161295	rs11216349	-	-	-	-	7:9	0:0
BACE1	chr11:117161760	-	-	-	-	-	1:0	0:0
BACE1	chr11:117164719	rs780804117	-	-	-	-	0:1	0:0
BACE1	chr11:117165862	-	-	-	-	-	0:1	0:0
BACE1	chr11:117165943	rs370412544	-	-	-	-	2:1	0:0
BACE1	chr11:117166006	rs200038468	-	-	-	-	0:1	0:0
BACE1	chr11:117186506	rs28917234	-	-	-	-	1:0	0:0
BACE2	chr21:42540356	rs200758268	0.043	D	1.227	T	6:4	0:0
BACE2	chr21:42622808	rs139556900	0.001	D	33	D	1:0	0:0
BACE2	chr21:42629126	-	1	T	6.721	T	0:1	0:0
BACE2	chr21:42629171	-	0.709	T	23.1	D	1:0	0:0
BACE2	chr21:42647493	rs746549936	0.393	T	12.65	T	2:0	0:0
BACE2	chr21:42598246	rs748840037	-	-	-	-	1:0	0:0
BACE2	chr21:42609464	rs752633127	-	-	-	-	0:1	0:0
BACE2	chr21:42609509	rs140693856	-	-	-	-	0:1	0:0
BACE2	chr21:42617927	rs780858735	-	-	-	-	0:1	0:0
BACE2	chr21:42617963	-	-	-	-	-	0:1	0:0
BACE2	chr21:42629234	rs180759114	-	-	-	-	0:1	0:0
BACE2	chr21:42647371	rs773478396	-	-	-	-	1:0	0:0

## Sheet: Tau_kinases
Gene	Position	Rs ID	SIFT_score	SIFT_preditction	CADD_score	CADD_preditction	Number in the current study (Case/control)	Number in the Chinese AD exome (Case/control)
CDK5	chr7:150751103	rs766831959	0.064	T	22.1	D	0:1	0:0
CDK5	chr7:150751363	rs777914064	0.304	T	23.4	D	1:0	0:0
CDK5	chr7:150752376	-	0.001	D	25.9	D	1:0	0:0
CDK5	chr7:150752434	rs754127997	-	-	-	-	2:0	0:0
GSK3B	chr3:119562107	rs139402886	0.044	D	26.2	D	3:0	0:0
GSK3B	chr3:119562129	rs200933546	0.302	T	16.75	T	1:2	0:0
GSK3B	chr3:119595334	rs568223760	0.001	D	26.7	D	0:1	0:0
GSK3B	chr3:119582429	rs545004267	-	-	-	-	1:1	0:0
GSK3B	chr3:119720980	rs34002644	-	-	-	-	1:0	0:0
GSK3B	chr3:119720989	-	-	-	-	-	1:0	0:0
GSK3B	chr3:119812225	rs528127280	-	-	-	-	4:1	0:0
MARK1	chr1:220752726	-	0.111	T	18.17	T	1:0	0:0
MARK1	chr1:220752826	rs764702338	0.001	D	34	D	0:1	0:0
MARK1	chr1:220789309	-	0.008	D	27.9	D	0:2	0:0
MARK1	chr1:220791985	rs760644296	0.01	D	28.2	D	0:1	0:0
MARK1	chr1:220808809	rs746297410	0.042	D	24.1	D	0:1	0:0
MARK1	chr1:220808862	-	0.019	D	24.8	D	2:0	0:0
MARK1	chr1:220809273	rs201504768	0.036	D	23	D	3:2	0:0
MARK1	chr1:220823972	rs146182403	0.657	T	12.24	T	0:1	0:0
MARK1	chr1:220824042	-	0.044	D	14.44	T	2:0	0:0
MARK1	chr1:220825377	rs79027592	0.24	T	16.26	T	1:1	0:0
MARK1	chr1:220826579	rs369987878	0.12	T	21.3	D	1:0	0:0
MARK1	chr1:220835359	rs558538069	0.05	D	25.5	D	2:1	2:3
MARK1	chr1:220835381	-	0.024	D	25.1	D	0:1	0:0
MARK1	chr1:220791732	-	-	-	-	-	0:1	0:0
MARK1	chr1:220809197	rs765213100	-	-	-	-	0:1	0:0
MARK1	chr1:220809308	rs1055504160	-	-	-	-	0:1	0:0
								0:0

## Sheet: Tau_pathology
Gene	Position	Rs ID	SIFT_score	SIFT_preditction	CADD_score	CADD_preditction	Number in the current study (Case/control)	Number in the Chinese AD exome (Case/control)
BIN1	chr2:127809841	rs760610906	1	T	13.85	T	0:1	0:0
BIN1	chr2:127809910	rs141119288	0.103	T	19.36	T	22:10:00	7:7
BIN1	chr2:127811021	rs777951748	0.191	T	1.47	T	1:0	0:0
BIN1	chr2:127815088	-	0.107	T	17.87	T	1:0	0:0
BIN1	chr2:127818174	-	0.963	T	20.1	D	0:1	0:0
BIN1	chr2:127818193	rs117721706	0.349	T	22.4	D	19:9	7:16
BIN1	chr2:127825758	rs766351222	0.013	D	32	D	0:1	0:0
BIN1	chr2:127808402	rs750869889	-	-	-	-	1:1	0:0
BIN1	chr2:127808477	rs779756862	-	-	-	-	0:2	0:0
BIN1	chr2:127808730	-	-	-	-	-	1:0	0:0
BIN1	chr2:127809840	-	-	-	-	-	1:0	0:0
BIN1	chr2:127809852	rs778996728	-	-	-	-	0:1	0:0
BIN1	chr2:127815067	rs757286408	-	-	-	-	1:1	0:0
BIN1	chr2:127816632	rs2276579	-	-	-	-	32:34	0:0
BIN1	chr2:127816725	rs746393271	-	-	-	-	0:1	0:0
BIN1	chr2:127827598	-	-	-	-	-	1:0	0:0
BIN1	chr2:127828135	rs151288388	-	-	-	-	0:1	0:0
FERMT2	chr14:53326403	rs144927888	0.001	D	24.5	D	0:1	0:0
FERMT2	chr14:53327072	-	0.014	D	24.7	D	1:0	0:0
FERMT2	chr14:53331183	rs79804050	0.104	T	22.9	D	2:0	0:0
FERMT2	chr14:53331509	rs200977792	0.025	D	26.2	D	1:0	0:0
FERMT2	chr14:53345337	rs772003436	0.012	D	28.3	D	1:0	0:0
FERMT2	chr14:53385933	rs141887548	0.1	T	28.4	D	0:1	0:0
FERMT2	chr14:53325164	-	-	-	-	-	1:0	0:0
FERMT2	chr14:53327142	-	-	-	-	-	1:0	0:0
FERMT2	chr14:53331278	rs747382966	-	-	-	-	0:1	0:0
FERMT2	chr14:53341953	rs987564355	-	-	-	-	1:0	0:0
FERMT2	chr14:53345342	rs117155735	-	-	-	-	8:10	0:0

## Sheet: Tau_phosphatases
Gene	Position	Rs ID	SIFT_score	SIFT_preditction	CADD_score	CADD_preditction	Number in the current study (Case/control)	Number in the Chinese AD exome (Case/control)
LCMT1	chr16:25143734	-	-	-	42	D	1:0	0:0
LCMT1	chr16:25143832	-	0.006	D	26.3	D	1:0	0:0
LCMT1	chr16:25176004	rs199735451	0.231	T	3.753	T	1:0	0:0
LCMT1	chr16:25186310	rs748021352	0.003	D	24.2	D	1:0	1:2
LCMT1	chr16:25123240	rs768441946	-	-	-	-	0:1	0:0
LCMT1	chr16:25162920	rs528080447	-	-	-	-	2:0	0:0
LCMT1	chr16:25172454	rs766971509	-	-	-	-	1:0	0:0
LCMT1	chr16:25176033	rs147289367	-	-	-	-	1:1	0:0
LCMT1	chr16:25182040	rs758581170	-	-	-	-	0:1	0:0
ANP32A	chr15:69072438	rs781321672	-	-	-	-	0:1	0:0
ANP32A	chr15:69076809	rs116525439	-	-	-	-	1:0	0:0
PIN1	chr19:9949195	-	0.619	T	22.3	D	1:0	0:0
PIN1	chr19:9949152	rs2233682	-	-	-	-	23:17	0:0
PIN1	chr19:9949266	rs368009343	-	-	-	-	1:1	0:0
PPME1	chr11:73882500	rs74755631	0.007	D	28.9	D	1:1	0:0
PPME1	chr11:73882558	-	0.62	T	11.07	T	0:1	0:0
PPME1	chr11:73950180	rs190849735	0.088	T	21.4	D	6:3	1:6
PPME1	chr11:73964553	-	-	-	12.47	T	1:0	0:0
PPME1	chr19:9949152	-	-	-	-	-	1:0	0:0
PPME1	chr19:9949266	-	-	-	-	-	1:2	0:0
PPP2R2A	chr8:26150763	rs530077864	0	D	9.29	T	2:0	0:0
PPP2R2A	chr8:26227742	rs149766175	1	T	2.29	T	1:0	0:0
PPP2R2A	chr8:26227753	-	1	T	0.74	T	1:0	0:0
PPP2R2A	chr8:26220321	rs142156798	-	-	-	-	0:1	0:0
PPP2R2A	chr8:26223857	rs34109536	-	-	-	-	2:2	0:0
